# Supplementary material for: Investigating Candida glabrata Urinary Tract Infections (UTIs) in Mice Using Bioluminescence Imaging
Source: J Fungi (Basel). 2021 Oct 9;7(10):844. doi: 10.3390/jof7100844 (PMC8538756; doi:10.3390/jof7100844)
Supplement: Supplementary file 1 [file jof-07-00844-s001.zip]

Archive with 1 entries (1 files):
- jof-1400818-Supplementary.pdf
